# Supplementary material for: Application of Propolis in Protecting Skeletal and Periodontal Health—A Systematic Review
Source: Molecules. 2021 May 25;26(11):3156. doi: 10.3390/molecules26113156 (PMC8198175; doi:10.3390/molecules26113156)
Supplement: Supplementary file 1 [file molecules-26-03156-s001.zip]

Archive with 7 entries (5 files):
- molecules-1218422-supplementary/
- molecules-1218422-supplementary/Supplementary Materials/
- molecules-1218422-supplementary/Supplementary Materials/desktop.ini
- molecules-1218422-supplementary/Supplementary Materials/PRISMA_2020_abstract_checklist.pdf
- molecules-1218422-supplementary/Supplementary Materials/PRISMA_2020_checklist.pdf
- molecules-1218422-supplementary/Supplementary Materials/Supplementary Material 1.xlsx
- molecules-1218422-supplementary/Supplementary Materials/Supplementary Material 2.xlsx
