# Supplementary material for: Application of Propolis in Protecting Skeletal and Periodontal Health—A Systematic Review
Source: Molecules. 2021 May 25;26(11):3156. doi: 10.3390/molecules26113156 (PMC8198175; doi:10.3390/molecules26113156)
Supplement: Supplementary file 1 [file molecules-26-03156-s001.zip › molecules-1218422-supplementary/Supplementary Materials/Supplementary Material 1.xlsx]

## Sheet: Excluded articles
Author	Year	Title	Journal	Remark
Excluded due to Commentary (1 article)
Losanoff, J. E.	2015	Invited Commentary.	The Annals of Thoracic Surgery
Excluded due to Type (12 articles)
Di Mario F., Cavallaro L.G., Scarpignato C.	2006	Rescue’ Therapies for the Management of Helicobacter pylori Infection	Digestive Diseases	Review
Pragati S., Ashok S., Kuldeep S.	2009	Recent advances in periodontal drug delivery systems.	International Journal of Drug Delivery	Review
Kukreja B.J. and Dodwad V.	2012	Herbal mouthwashes - A gift of nature	International Journal of Pharma and Bio Sciences	Review
Kucharzewski M., Kubacka S., Urbanek T., Wilemska-Kucharzewska K., Morawiec T.	2013	Stan Scheller: The Forerunner of Clinical Studies on Using Propolis for Poor and Chronic Nonhealing Wounds	Evidence-Based Complementary and Alternative Medicine	Review
Poi W.R., Sonoda C.K., Martins C.M., Melo M.E., Pellizzer E.P., de Mendonça M.R., Panzarini S.R.	2013	Storage Media For Avulsed Teeth: A Literature Review	Brazilian Dental Journal	Review
Palaska I., Papathanasiou E., Theoharides T.C.	2013	Use of polyphenols in periodontal inflammation	European Journal of Pharmacology	Review
Al-Sha'er, M.A.	2014	Could the cancer be a chronic immune disorder? Rather than a serious malignant disease	Der Pharma Chemica	Review
Qasimova, Z.V.	2016	Optimization of diagnosis, treatment and prevention methods in vertical dent alveolar anomalies	Azerbaijan Medical Journal	Review
Freires, I.A., Santaella, G.M., de Cássia Orlandi Sardi, J., Rosalen, P.L.	2018	The alveolar bone protective effects of natural products: A systematic review.	Archives of oral biology	Review
Ahangari, Z., Naseri, M., Vatandoost, F.	2018	Propolis: Chemical Composition and Its Applications in Endodontics.	Iranian endodontic journal	Review
Mitthra, S., Lukram, N., Prakash, V., Mary, N.B.S.G.P., Shuruthi, J., Subbiya, A.	2019	Avulsion –histological perspectives and storage media-a review	Indian Journal of Public Health Research and Development	Review
Curuțiu, C., Dițu, L.M., Grumezescu, A.M., Holban, A.M.	2020	Polyphenols of honeybee origin with applications in dental medicine	Antibiotics	Review
Excluded due to Language (6 articles)						Revista Brasileira de Plantas Medicinais
A Stojko, S Scheller, I Szwarnowiecka, J Tustanowski, H Ostach, Z Obuszko	1978	Biological properties and clinical application of propolis. VIII. Experimental observation on the influence of ethanol extract of propolis (EEP) on the regeneration of bone tissue	Arzneimittel-Forschung	German
J Przybylski, S Scheller	1986	Early results in treatment of Legg-Calve-Perthes illness with intra-articular injections of water solutions of propolis	Zeitschrift fur Orthopadie und Ihre Grenzgebiete	German
S V Kosenko, T Iu Kosovich	1990	[The treatment of periodontitis with prolonged-action propolis preparations (clinical x-ray research)].	Stomatologiia	Russian
I R Bariliak, G D Berdyshev, A M Dugan	1996	The antimutagenic action of apiculture products	TSitologiia i genetika	Russian
Farre R., Frasquet I., Sanchez A.	2004	Propolis and human health	Ars Pharmaceutica	Spanish
RIBEIRO, M.R.G., GUALBERTO, A.M., SILVA, M.A.S., SOUZA, S.F.C., SOUZA, E.M., SILVA, V.C.	﻿2015	Resultados da aplicação tópica do extrato de própolis na redução da progressão da doença periodontal	Revista Brasileira de Plantas Medicinais	Portuguese
Excluded due to Irrelevant topic (57 articles)
Osvaldo Magro-Filho, Antonio César Perri de Carvalho	1994	Topical Effect of Propolis in the Repair of Sulcoplasties by the Modified Kazanjian Technique. Cytological and Clinical Evaluation.	The Journal of Nihon University School of Dentistry	Not related to review topic
Jian-Yun Fu 1, Yong Xia, Yun-Yan Zheng	2004	Antimutagenicity of propolis against some mutagens in vivo and in vitro	Biomedical and environmental sciences	Not related to review topic
Orsolic N., Sver L., Terzic S., Basic I.	2005	Peroral application of water-soluble derivative of propolis (WSDP) and its related polyphenolic compounds and their influence on immunological and antitumour activity.	Veterinary research communications	Not related to review topic
Kim K., Han S., Song Y., Lim H., Lee C.K.	2005	Propolis inhibit cross-presenting ability of murine dendritic cell line, DC2.4 and murine bone marrow-derived DCs	FASEB JOURNAL	Not related to review topic
Orsolic N., Basic I.	2005	Antitumor, hematostimulative and radioprotective action of water-soluble derivative of propolis (WSDP)	Biomedicine and Pharmacotherapy	Not related to review topic
Chen Yu-Jen, Liao Hui-Fen, Tsai Tung-Hu, Wang Sheng-Yuan, Shiao Ming-Shi	2005	Caffeic acid phenethyl ester preferentially sensitizes CT26 colorectal adenocarcinoma to ionizing radiation without affecting bone marrow radioresponse.	nternational journal of radiation oncology, biology, physics	Not related to review topic
Oršolić N., Šaranović A.B., Bašić I.	2006	Direct and Indirect Mechanism(s) of Antitumour Activity of Propolis and its Polyphenolic Compounds	Planta Medica	Not related to review topic
Tavares D.C., LiraW. M., Santini C.B., Takahashi C.S., Bastos J.K.	2007	Effects of Propolis Crude Hydroalcoholic Extract on Chromosomal Aberrations Induced by Doxorubicin in Rats	Planta medica	Not related to review topic
Amany S.E.Elwakkad, Karima A.I.El. ElShamy, H.Sibaii	2008	Fish liver oil and propolis as protective natural products against the effect of the anti-epileptic drug valproate on immunological markers of bone formation in rats	Epilepsy Research	Not related to review topic
Fabiane Missima and José Maurício Sforcin	2008	Green Brazilian Propolis Action on Macrophages and Lymphoid Organs of Chronically Stressed Mice	Evidence-Based Complementary and Alternative Medicine	Not related to review topic
Ang E.S.M., Pavlos N.J., Chai L.Y., Qi M., Cheng T.S., Steer J.H., Joyce D.A., Zheng M.H., Xu J.	2009	Caffeic acid phenethyl ester, an active component of honeybee propolis attenuates osteoclastogenesis and bone resorption via the suppression of RANKL-induced NF-kappaB and NFAT activity.	ournal of cellular physiology	Not related to review topic
Ha J., Choi H.-S., Lee Y., Lee Z.H., Kim H.-H.	2009	Caffeic acid phenethyl ester inhibits osteoclastogenesis by suppressing NFκB and downregulating NFATc1 and c-Fos	International Immunopharmacology	Not related to review topic
Cogulu O., Biray C., Gunduz C., Karaca E., Aksoylar S., Sorkum, K., Salih B., Ozkinay F.	2009	Effects of Manisa propolis on telomerase activity in leukemia cells obtained from the bone marrow of leukemia patients.	nternational journal of food sciences and nutrition	Not related to review topic
Abdella E.M., Tohamy A., Ahmad R.R.	2009	Antimutagenic Activity of Egyptian Propolis and Bee Pollen Water Extracts Against Cisplatin-Induced Chromosomal Abnormalities in Bone Marrow Cells of Mice	IRANIAN JOURNAL OF CANCER PREVENTION	Not related to review topic
Rodrigues C.R.F., Dias J.H., Semedo J.G., da Silva J., Ferraz A.B.F., Picada J.N.	2009	Mutagenic and genotoxic effects of Baccharis dracunculifolia (D.C.).	Journal of ethnopharmacology	Not related to review topic
Kasai M., Fukumitsu H., Soumiya H., Furukawa S.	2011	Caffeic acid phenethyl ester reduces spinal cord injury-evoked locomotor dysfunction.	Biomedical Research	Not related to review topic
Pereira N.T., Issa J.P.M., Nacimento C.D., Pitol D.L., Ervolino E., Cunha M, daR., Pedrazzi V.	2012	Effect of alveolex on the bone defects repair stimulated by rhBMP-2: Histomorphometric study.	Microscopy research and technique	Not related to review topic
K. Kleczek1, K. Majewska2, W. Makowski1, and D. Michalik1	2012	The effect of diet supplementation with propolis and bee pollen on the physicochemical properties and strength of tibial bones in broiler chickens	ARCHIV FUR TIERZUCHT-ARCHIVES OF ANIMAL BREEDING	Not related to review topic
Yang N., Qin S., Wang M., Chen B., Yuan N., Fang Y., Yao S., Jiao P., Yu Y., Zhang Y., Wang J.	2013	Pinocembrin, a major flavonoid in propolis, improves the biological functions of EPCs derived from rat bone marrow through the PI3K-eNOS-NO signaling pathway.	Cytotechnology	Not related to review topic
Uçan M.C., Koparal M., Ağaçayak S., Gunay A., Ozgoz M., Atilgan S., Yaman F.	2013	Influence of caffeic acid phenethyl ester on bone healing in a rat model.	The Journal of international medical research	Not related to review topic
Cinegaglia N.C., Bersano P.R.O., Araujo M.J.A.M., Buffalo M.C., Sforcin J.M.	2013	Anticancer Effects of Geopropolis Produced by Stingless Bees on Canine Osteosarcoma Cells In Vitro	Evidence-Based Complementary and Alternative Medicine	Not related to review topic
Cinegaglia N.C., Bersano P.R.O., Buffalo M.C., Sforcin J.M.	2013	Cytotoxic Action of Brazilian Propolis In Vitro on Canine Osteosarcoma Cells	Phytotherapy Research	Not related to review topic
Duan W, Wang Q, Li F, et al.	2014	Anti-catabolic effect of caffeic acid phenethyl ester, an active component of honeybee propolis on bone loss in ovariectomized mice: a micro-computed tomography study and histological analysis.	Chinese medical journal	Not related to review topic
Vagish K.L.S.	2014	Propolis in dentistry and oral cancer management	North American Journal of Medical Sciences	Not related to review topic
Dornelas, C. A., Cavalcanti, B. C., Magalhães, H. I. F., Jamacaru, F. V. F., Furtado, F. N. N., de Juanes, C.C., Melo N.O.R., Moraes, M. O.	2014	Potential chemoprotective effects of green propolis, L-lysine and celecoxib on bone marrow cells and peripheral blood lymphocytes of Wistar rats subjected to bladder chemical carcinogenesis	Acta Cirurgica Brasileira	Not related to review topic
Tohamy A.A., Abdella E.M., Ahmed R.R., Ahmed Y.K.	2014	Assessment of anti-mutagenic, anti-histopathologic and antioxidant capacities of Egyptian bee pollen and propolis extracts.	Cytotechnology	Not related to review topic
Neiva K.G., Catalfamo D.L., Holliday S., Wallet S.M., Pileggi R.	2014	Propolis decreases lipopolysaccharide-induced inflammatory mediators in pulp cells and osteoclasts.	Dental traumatology	Not related to review topic
Kazancioglu H.O., Bereket M.C., Ezirganli S., Aydin M.S., Aksakalli S.	2015	Effects of caffeic acid phenethyl ester on wound healing in calvarial defects	Acta Odontologica Scandinavica	Not related to review topic
Funakoshi-Tago, M., Okamoto, K., Izumi, R., Tago, K., Yanagisawa, K., Narukawa, Y., Kiuchi, F., Kasahara, T., Tamura, H.	2015	Anti-inflammatory activity of flavonoids in Nepalese propolis is attributed to inhibition of the IL-33 signaling pathway.	nternational immunopharmacology	Not related to review topic
Franchin, M., Cólon, D.F., Castanheira, F.V.S., da Cunha, M.G., Bueno-Silva, B., Alencar, S.M., Cunha, T.M., Rosalen, P.L.	2016	Vestitol Isolated from Brazilian Red Propolis Inhibits Neutrophils Migration in the Inflammatory Process: Elucidation of the Mechanism of Action.	Journal of natural products	Not related to review topic
Kumari, S., Naik, P., Vishma, B.L., Salian, S.R., Devkar, R.A., Khan, S., Mutalik, S., Kalthur, G., Adiga, S.K.	2016	Mitigating effect of Indian propolis against mitomycin C induced bone marrow toxicity	Cytotechnology	Not related to review topic
Tseng, J.-C., Lin, C.-Y., Su, L.-C., Fu, H.-H., Yang, S.-D., Chuu, C.-P.	2016	CAPE suppresses migration and invasion of prostate cancer cells via activation of non-canonical Wnt signaling.	Oncotarget	Not related to review topic
Kurdi, L.A.-F., Aljeddani, F.A.	2016	Reduction of Dacarbazine cytogenetic effects on somatic cells in male mice using bee glue (Propolis) to manifest the scientific miracles in the Quran.	Electronic physician	Not related to review topic
de Freitas, C.V.S., Galdez, L.P.V., Dias, H.L.M., Cirelli, J.A., Souza, E.M., da Silva, V.C.S.	2016	Effect of Subgingival Irrigation with Different Substances in the Treatment of Periodontal Disease. A Histometric Study in Rats.	Journal of the International Academy of Periodontology	Not related to review topic
Tolba, M.F., El-Serafi, A.T., Omar, H.A.	2017	Caffeic acid phenethyl ester protects against glucocorticoid-induced osteoporosis in vivo: Impact on oxidative stress and RANKL/OPG signals.	Toxicology and applied pharmacology	Not related to review topic
Ambi, A., Bryan, J., Borbon, K., Centeno, D., Liu, T., Chen, T.P., Cattabiani, T., Traba, C.	2017	Are Russian propolis ethanol extracts the future for the prevention of medical and biomedical implant contaminations?	Phytomedicine : international journal of phytotherapy and phytopharmacology	Not related to review topic
Qujeq, D., Abedian, Z.	2017	Protection of bone marrow, mononuclear, and CD34+ cells by enclosing within the biochemical compound solution during and after transplantation.	Cell biochemistry and function	Not related to review topic
Debruyne, S., Grognard, N., Verleye, G., Van Massenhove, K., Mavreas, D., Vannet, B.V.	2017	ISQ calculation evaluation of in vitro laser scanning vibrometry-captured resonance frequency.	International journal of implant dentistry	Not related to review topic
Jabir, M.S., Sulaiman, G.M., Taqi, Z.J., Li, D.	2018	Iraqi propolis increases degradation of IL-1β and NLRC4 by autophagy following Pseudomonas aeruginosa infection.	Microbes and infection	Not related to review topic
Guzmán-Gutiérrez, S.L., Nieto-Camacho, A., Castillo-Arellano, J.I., Huerta-Salazar, E., Hernández-Pasteur, G., Silva-Miranda, M., Argüello-Nájera, O., Sepúlveda-Robles, O., Espitia, Clara I., Reyes-Chilpa, R.	2018	Mexican Propolis: A Source of Antioxidants and Anti-Inflammatory Compounds, and Isolation of a Novel Chalcone and ε-Caprolactone Derivative.	Molecules (Basel, Switzerland)	Not related to review topic
Kwon, Y.-B., Wang, F.-F., Jang, H.-D.	2018	Anti-osteoclastic effect of caffeic acid phenethyl ester in murine macrophages depends upon the suppression of superoxide anion production through the prevention of an active-Nox1 complex formation.	The Journal of nutritional biochemistry	Not related to review topic
Galarraga-Vinueza, M.E., Mesquita-Guimarães, J., Magini, R.S., Souza, Júlio C.M., Fredel, M.C., Boccaccini, A.R.	2018	Mesoporous bioactive glass embedding propolis and cranberry antibiofilm compounds.	Journal of biomedical materials research. Part A	Not related to review topic
Chao C.Y., Mani M.P., Jaganathan S.K.	2018	Engineering electrospun multicomponent polyurethane scaffolding platform comprising grapeseed oil and honey/propolis for bone tissue regeneration.	PloS one	Not related to review topic
Jaganathan, S. K., Mani, M. P., Ismail, A. F., Prabhakaran, P., & Nageswaran, G	2018	Tailor‐made multicomponent electrospun polyurethane nanofibrous composite scaffold comprising olive oil, honey, and propolis for bone tissue engineering	Polymer Composites	Not related to review topic
Lages Braga, V.N., De Carvalho Juanes, C., De Souza Peres, H., De Sousa, J.R., Cavalcanti, B.C., Jamacaru, F.V.F., De Lemos, T.L.G., Dornelas, C.A.	2019	Gum arabic and red propolis protecteting colorectal preneoplastic lesions in a rat model of azoxymethane	Acta Cirurgica Brasileira	Not related to review topic
Ahn, S., Kim, J., An, S., Pyo, J.J., Jung, D., Lee, J., Hwang, S.Y., Gong, J., Shin, I., Kim, H.P., Kim, H., Noh, M.	2019	2-Phenyl-8-(1-phenylallyl)-chromenone compounds have a pan-PPAR modulator pharmacophore.	Bioorganic & medicinal chemistry	Not related to review topic
Astrada, A., Nakagami, G., Jais, S., Sanada, H.	2019	Successful treatment of a diabetic foot ulcer with exposed bone using Trigona honey: a case study	Journal of Wound Care	Not related to review topic
Kuramoto, H., Hirao, K., Yumoto, H., Hosokawa, Y., Nakanishi, T., Takegawa, D., Washio, A., Kitamura, C., Matsuo, T.	2019	Caffeic Acid Phenethyl Ester (CAPE) Induces VEGF Expression and Production in Rat Odontoblastic Cells	BioMed Research International	Not related to review topic
Elkhenany H., El-Badri N., Dhar M.	2019	Green propolis extract promotes in vitro proliferation, differentiation, and migration of bone marrow stromal cells.	Biomedicine & pharmacotherapy	Not related to review topic
Mora, D. P. P., Santiago, K. B., Conti, B. J., de Oliveira Cardoso, E., Conte, F. L., Oliveira, L. P. G., Golim M.deA., Uribe J.F.C., Gutierrez R.M., Buitrago M.R., Popova M., Trusheva B., Bankova V., Garcia O.T., Sforcin J.M.	2019	The chemical composition and events related to the cytotoxic effects of propolis on osteosarcoma cells: A comparative assessment of Colombian samples.	Phytotherapy research	Not related to review topic
Ion, R., Necula, M.G., Mazare, A., Mitran, V., Neacsu, P., Schmuki, P., Cimpean, A.	2020	Drug delivery systems based on titania nanotubes and active agents for enhanced osseointegration of bone implants	Current Medicinal Chemistry	Not related to review topic
Kresnoadi, U., Prabowo, T.S.Y.	2020	Expression of interleukin-1β and TGF-Β due to induction with natural propolis extract and bovine bone graft combination in tooth extraction sockets leading to alveolar bone regeneration	Journal of International Dental and Medical Research	Not related to review topic
Alanazi, S., Alenzi, N., Fearnley, J., Harnett, W., Watson, D.G.	2020	Temperate Propolis Has Anti-Inflammatory Effects and Is a Potent Inhibitor of Nitric Oxide Formation in Macrophages.	Metabolites	Not related to review topic
Murugesan, A., Lassalle-Claux, G., Hogan, L., Vaillancourt, E., Selka, A., Luiker, K., Kim, M.J., Touaibia, M., Reiman, T.	2020	Antimyeloma Potential of Caffeic Acid Phenethyl Ester and Its Analogues through Sp1 Mediated Downregulation of IKZF1-IRF4-MYC Axis.	Journal of natural products	Not related to review topic
Mei, Y., Wang, Z., Zhang, Y., Wan, T., Xue, J., He, W., Luo, Y., Xu, Y., Bai, X., Wang, Q., Huang, Y.	2020	FA-97, a New Synthetic Caffeic Acid Phenethyl Ester Derivative, Ameliorates DSS-Induced Colitis Against Oxidative Stress by Activating Nrf2/HO-1 Pathway	Frontiers in Immunology	Not related to review topic
Song, H.-Y., Kim, W.S., Han, J.M., Seo, H.S., Lim, S.-T., Byun, E.-B.	2021	Galangin treatment during dendritic cell differentiation confers tolerogenic properties in response to lipopolysaccharide stimulation.	The Journal of nutritional biochemistry	Not related to review topic
Mani M.P. and Jaganathan S.K.	2020	Engineered multicomponent electrospun nanocomposite scaffolds comprising polyurethane loaded with ghee and propolis for bone tissue repair	Journal of Industrial Textiles	Not related to review topic

## Sheet: Included Articles
Author	Year	Title	Journal	Type	Remark
Toker H., Ozan F., Ozer H., Ozdemir H. Eren K., Yeler H.	2008	A Morphometric and Histopathologic Evaluation of the Effects of Propolis on Alveolar Bone Loss in Experimental Periodontitis in Rats	Journal of Periodontology
Gulinelli J.S., Panzarini S.R., Fattah C.M.R.S., Poi W.R., Sonodo C.K., Negri M.R., Saito C.T.M.H	2008	Effect of root surface treatment with propolis and fluoride in delayed tooth replantation in rats	Dental Traumatology
Pileggi R., Antony K., Johnson K., Zuo J., Shannon H.L.	2009	Propolis inhibits osteoclast maturation.	Dental traumatology
Al-Hariri M., Eldin T.G., Abu-Hozaifa B., Elnour A.	2011	Glycemic control and anti-osteopathic effect of propolis in diabetic rats.	Diabetes, metabolic syndrome and obesity : targets and therapy
Guney A., Kamaran I., Oner M., Yerer M.B.	2011	Effects of Propolis on Fracture Healing: An Experimental Study	Phytotherapy Research
Altan, B.A., Kara, I.M., Nalcaci, R., Ozan, F., Erdogan, S.M., Ozkut, M.M., Inan, S.	2013	Systemic propolis stimulates new bone formation at the expanded suture	The Angle Orthodontist
Bereket C., Özan F., Sener I., Tek M., Altunkaynak B.Z., Semirgin S.U., Senel E., Ozdemir M.	2014	Propolis accelerates the consolidation phase in distraction osteogenesis.	The Journal of craniofacial surgery
Aral C.A., Kesim S., Greenwell H., Kara M., Cetin A., Yakan B.	2015	Alveolar Bone Protective and Hypoglycemic Effects of Systemic Propolis Treatment in Experimental Periodontitis and Diabetes Mellitus	Journal of medicinal food
Nakajima M., Arimatsu K., Minagawa T., Matsuda Y., Sato K., Takahashi N., Nakajima T., Yamazaki K.	2016	Brazilian propolis mitigates impaired glucose and lipid metabolism in experimental periodontitis in mice.	BMC complementary and alternative medicine
Nattaporn Wimolsantirungsri, Anupong Makeudom, Phumisak Louwakul, Thanapat Sastraruji, Pattama Chailertvanitkul, Chayarop Supanchart, Suttichai Krisanaprakornkit	2018	Inhibitory effect of Thai propolis on human osteoclastogenesis.	Dental traumatology
Nithideth Somsanith, Yu-Kyoung Kim, Young-Seok Jang, Young-Hee Lee, Ho-Keun Yi, Jong-Hwa Jang, Kyoung-A Kim, Tae-Sung Bae and Min-Ho Lee	2018	Enhancing of Osseointegration with Propolis-Loaded TiO2 Nanotubes in Rat Mandible for Dental Implants	Materials
Yuanita T., Zubaidah N., Kunarti S.	2018	Expression of Osteoprotegrin and Osteoclast Level in Chronic Apical Periodontitis Induced with East Java Propolis Extract.	Iranian endodontic journal
Zohery, A. A., Meshri, S. M., Madi, M. I., Rehim, S. S. A. E., & Nour, Z. M.	2018	Egyptian propolis compared to nanohydroxyapatite graft in the treatment of Class II furcation defects in dogs.	Journal of periodontology
Meimandi-Parizi A., Oryan A., Sayahi E., Bigham-Sadegh A.	2018	Propolis extract a new reinforcement material in improving bone healing: An in vivo study.	International journal of surgery
Wiwekowati W., Ma’ruf M.T., Walianto S., Sabir A., Widyadharma I.P.E.	2020	Indonesian Propolis Reduces Malondialdehyde Level and Increase Osteoblast Cell Number in Wistar Rats with Orthodontic Tooth Movement	Open Access Macedonian Journal of Medical Sciences
Kresnoadi U., L.S. and Agustono B.	2020	Propolis extract and bovine bone graft combination in the expression of VEGF and FGF2 on the preservation of post extraction socket.	Journal of Indian Prosthodontic Society
Kresnoadi, U., Rahayu, R. P., Ariani, M. D., & Soesanto, S. (2020). The Potential of Natural Propolis Extract Combined with Bovine Bone Graft in Increasing Heat Shock Protein 70 and Osteocalcin on Socket Preservation. European journal of dentistry, 14(1), 31–37. https://doi.org/10.1055/s-0040-1701921	2020	The Potential of Natural Propolis Extract Combined with Bovine Bone Graft in Increasing Heat Shock Protein 70 and Osteocalcin on Socket Preservation.	European journal of dentistry
Lim, Y. K., Yoo, S. Y., Jang, Y. Y., Lee, B. C., Lee, D. S., & Kook, J. K. (2019). Anti-inflammatory and in vitro bone formation effects of Garcinia mangostana L. and propolis extracts. Food science and biotechnology, 29(4), 539–548. https://doi.org/10.1007/s10068-019-00697-3	2020	Anti-inflammatory and in vitro bone formation effects of Garcinia mangostana L. and propolis extracts.	Food science and biotechnology
