# Supplementary material for: Application of Propolis in Protecting Skeletal and Periodontal Health—A Systematic Review
Source: Molecules. 2021 May 25;26(11):3156. doi: 10.3390/molecules26113156 (PMC8198175; doi:10.3390/molecules26113156)
Supplement: Supplementary file 1 [file molecules-26-03156-s001.zip › molecules-1218422-supplementary/Supplementary Materials/Supplementary Material 2.xlsx]

## Sheet: SearchResults
Rank	NCT Number	Title	Acronym	Status	Study Results	Conditions	Interventions	Outcome Measures	Sponsor/Collaborators	Gender	Age	Phases	Enrollment	Funded Bys	Study Type	Study Designs	Other IDs	Start Date	Primary Completion Date	Completion Date	First Posted	Results First Posted	Last Update Posted	Locations	Study Documents	URL
1	NCT04800224	Brazilian Green Propolis Extract (EPP-AF) as an Adjunct Treatment for Hospitalized COVID-19 Patients (BeeCovid2)	BeeCovid2	Recruiting	No Results Available	Covid19|Inflammation	Drug: Standardized Brazilian Green Propolis Extract|Drug: Placebo	Length of hospital stay|Percentage of participants with adverse events during the use of propolis or placebo|Rate and severity of acute kidney injury during the study|Renal replacement therapy.|Rate of need for vasopressor use.|Intensive care unit (ICU) readmission|Invasive oxygenation time|Need for Intra-Aortic Balloon Pump|Need for Extracorporeal Oxygenation Membrane (ECMO)	D'Or Institute for Research and Education|Apis Flora Industrial e Comercial Ltda	All	18 Years and older ¬† (Adult, Older Adult)	Phase 2|Phase 3	200	Other	Interventional	Allocation: Randomized|Intervention Model: Parallel Assignment|Masking: Quadruple (Participant, Care Provider, Investigator, Outcomes Assessor)|Primary Purpose: Treatment	31099320.6.0000.0049	April 12, 2021	June 30, 2021	July 30, 2021	March 16, 2021		April 14, 2021	Hospital Sao Rafael, Salvador, BA, Brazil		https://ClinicalTrials.gov/show/NCT04800224
2	NCT03649243	Propolis as Adjuvant in the Healing of Human Diabetic Foot Wounds		Completed	No Results Available	Diabetes Mellitus, Type 2	Drug: Propolis spray	allergenic to propolis analysis|obtaining biopses	University of Talca|Hospital Regional de Talca	All	18 Years and older ¬† (Adult, Older Adult)		31	Other	Observational	Observational Model: Case-Control|Time Perspective: Cross-Sectional	2015-c03	2015-10-01	2016-03-01	2017-03-01	August 28, 2018		August 28, 2018			https://ClinicalTrials.gov/show/NCT03649243
3	NCT04411758	Propolis for Patients With Chronic Kidney Disease.		Not yet recruiting	No Results Available	Chronic Kidney Diseases|Inflammation	Dietary Supplement: Propolis	Change in cytokines plasma levels measured by ELISA after supplementation with propolis.|Change the expression of transcription factors (nuclear factor-kB), antioxidant enzymes (heme-oxygenase-1), inflammasome, peroxisome proliferator-activated receptor-Œ≥|Change the profile of the intestinal microbiota of stool samples	Universidade Federal Fluminense	All	18 Years to 65 Years ¬† (Adult, Older Adult)	Not Applicable	60	Other	Interventional	Allocation: Randomized|Intervention Model: Crossover Assignment|Masking: Triple (Participant, Investigator, Outcomes Assessor)|Primary Purpose: Health Services Research	Denise Mafra8	January 12, 2021	November 15, 2021	December 20, 2021	June 2, 2020		December 7, 2020			https://ClinicalTrials.gov/show/NCT04411758
4	NCT04680819	Evaluation of the Effect of Anatolian Propolis on Covid-19 in Healthcare Professionals		Not yet recruiting	No Results Available	Covid19	Dietary Supplement: Anatolian Propolis	Covid-19 positive	Ataturk University	All	18 Years to 65 Years ¬† (Adult, Older Adult)		50	Other	Observational	Observational Model: Cohort|Time Perspective: Prospective	AtaturkU2	December 25, 2020	January 25, 2021	January 25, 2021	December 23, 2020		December 23, 2020			https://ClinicalTrials.gov/show/NCT04680819
5	NCT04374006	Effects of Sulawesi Propolis Extract on Lesion Growth, Apoptotic and Inflammatory Activity of the Rat Endometriosis Tissue		Completed	No Results Available	Endometriosis; Peritoneum|Endometriosis	Drug: Dienogest|Drug: Propolis|Other: placebo	mRNA expressions of Bax, Bcl, Cleaved Caspase 3, IL-1B, and PGE 2|Mollecular docking|Lession size|The normality of estrus cycle after the treatment|Organs morpholgy after the treatment	Indonesia University	Female	Child, Adult, Older Adult	Early Phase 1	120	Other	Interventional	Allocation: Randomized|Intervention Model: Parallel Assignment|Masking: None (Open Label)|Primary Purpose: Treatment	19-10-1269'	November 1, 2019	May 18, 2020	May 18, 2020	May 5, 2020		April 1, 2021	Animal Laboratory of Indonesia University, Jakarta, Capital Special Region, Indonesia	"Study Protocol and Statistical Analysis Plan", https://ClinicalTrials.gov/ProvidedDocs/06/NCT04374006/Prot_SAP_000.pdf	https://ClinicalTrials.gov/show/NCT04374006
6	NCT03394729	Effect of a Propolis Tablet on the Saliva and the Amount of Adolescent Dental Plaque Microbes		Completed	No Results Available	Dental Plaque	Drug: Propolis tablet to limit dental biofilm|Drug: Xilytol tablet to limit dental biofilm	Total microorganism count of adolescents biofilm|Concentration of soluble and insoluble extracellular polysaccharides of the biofilm of adolescents|Acceptability of tablets	Universidade Federal do Rio de Janeiro|Coordena√ß√£o de Aperfei√ßoamento de Pessoal de N√≠vel Superior.	All	10 Years to 19 Years ¬† (Child, Adult)	Phase 2|Phase 3	30	Other	Interventional	Allocation: Randomized|Intervention Model: Crossover Assignment|Masking: Triple (Care Provider, Investigator, Outcomes Assessor)|Primary Purpose: Prevention	TabletUFRJPed	September 29, 2017	October 21, 2020	October 21, 2020	January 9, 2018		November 4, 2020	Universidade Federal do Rio de Janeiro, Rio de Janeiro, RJ, Brazil		https://ClinicalTrials.gov/show/NCT03394729
7	NCT04117451	The Effect of Propolis Mouthwash Compared to Chlorhexidine Mouthwash on Oral and Cardiovascular Health		Recruiting	No Results Available	Blood Pressure|Periodontal Diseases	Other: Propolis	Enhanced activity of oral bacteria|Enhanced cardiovascular function	University of Plymouth	All	18 Years to 50 Years ¬† (Adult)	Not Applicable	50	Other	Interventional	Allocation: Non-Randomized|Intervention Model: Parallel Assignment|Masking: Quadruple (Participant, Care Provider, Investigator, Outcomes Assessor)|Primary Purpose: Supportive Care	UPlymouth	June 5, 2019	July 30, 2021	December 20, 2021	October 7, 2019		November 4, 2020	University of Plymouth, Plymouth, Devon, United Kingdom		https://ClinicalTrials.gov/show/NCT04117451
8	NCT01750801	Efficacy of a Mouthwash Containing Propolis	PRO	Unknown status	No Results Available	Gingivitis|Periodontitis|Plaque|Inflammation	Drug: Propolis|Drug: chlorhexidine	Chemical characterization of propolis by HPLC (High-performance liquid chromatography)|PRELIMINARY EVIDENCE OF THE EFFICACY OF A MOUTHWASH CONTAINING 5% PROPOLIS FOR THE CONTROL OF PLAQUE AND GINGIVITIS	Federal University of Minas Gerais	All	18 Years to 60 Years ¬† (Adult)	Phase 3	2	Other	Interventional	Allocation: Randomized|Intervention Model: Factorial Assignment|Masking: Double (Participant, Investigator)|Primary Purpose: Treatment	Propolis	2013-02-01	2014-07-01	2016-07-01	December 17, 2012		December 17, 2012	Federal University of Minas Gerais, Belo horizonte, MG, Brazil		https://ClinicalTrials.gov/show/NCT01750801
9	NCT03812315	Antimicrobial Effect OF Propolis Administrated Through Two Different Vehicles In High Caries Risk Children		Completed	No Results Available	Early Childhood Caries	Combination Product: Propolis chewing gum|Combination Product: Propolis mouthwash	Change in Plaque Accumulation|Microbiological Sampling of Dental Plaque|Assessment of Patient's Acceptance	Nourhan M.Aly|Alexandria University|University of Alexandria	All	6 Years to 8 Years ¬† (Child)	Phase 2	60	Other	Interventional	Allocation: Randomized|Intervention Model: Parallel Assignment|Masking: Single (Outcomes Assessor)|Primary Purpose: Prevention	Propolis in 2 vehicles	December 20, 2017	February 10, 2019	February 20, 2019	January 23, 2019		February 25, 2019	Faculty of Dentistry, Alexandria University, Alexandria, Egypt		https://ClinicalTrials.gov/show/NCT03812315
10	NCT04072341	Effects of Green Propolis Extract (EPP-AF) on Inflammation in Hemodialysis Patients.		Recruiting	No Results Available	Chronic Kidney Disease Requiring Chronic Dialysis	Drug: Propolis Period (Green Propolis 250mg/day)|Other: Control Period	Change in serum level of High-sensitivity C-reactive protein from baseline to end of study periods.|Change in serum level of Interleukin-1 Beta from baseline to end of study periods.|Changes in serum level of alanine aminotransferase, aspartate aminotransferase, amylase and creatine kinase during the study, from baseline to end of study periods.|Percentage of participants with adverse events duri…	University of Sao Paulo General Hospital|Hospital Sao Rafael|Alagoas State University of Health Science , Macei√≥ , Brazil.	All	18 Years and older ¬† (Adult, Older Adult)	Phase 1|Phase 2	40	Other	Interventional	Allocation: Randomized|Intervention Model: Crossover Assignment|Masking: None (Open Label)|Primary Purpose: Treatment	Hospital S√£o Rafael S.A	August 1, 2019	December 30, 2019	January 30, 2020	August 28, 2019		August 30, 2019	Marcelo Augusto Duarte Silveira, Salvador, Bahia, Brazil		https://ClinicalTrials.gov/show/NCT04072341
11	NCT04754763	A Comparative Study On The Effect Of Propolis And Dentine Bonding Agent In Treating Dentine Hypersensitivity		Completed	No Results Available	Dentine Hypersensitivity	Drug: Dentin-Bonding Agents|Drug: Propolis	Effect Of Propolis And Dentine Bonding Agent In Treating Dentine Hypersensitivity	Dow University of Health Sciences	All	20 Years to 45 Years ¬† (Adult)	Early Phase 1	52	Other	Interventional	Allocation: Randomized|Intervention Model: Parallel Assignment|Masking: Single (Investigator)|Primary Purpose: Treatment	AAkber	June 1, 2018	May 31, 2019	July 30, 2019	February 15, 2021		February 15, 2021	Dow International Dental Campus (Defence Campus), Karachi, Sindh, Pakistan	"Study Protocol, Statistical Analysis Plan, and Informed Consent Form", https://ClinicalTrials.gov/ProvidedDocs/63/NCT04754763/Prot_SAP_ICF_000.pdf	https://ClinicalTrials.gov/show/NCT04754763
12	NCT01943877	Propolis In The Treatment Of Periodontitis	PROPOLIS	Unknown status	No Results Available	Chronic Periodontitis	Procedure: scaling root planing|Drug: Propolis	Change in the probing pocket depth and clinical attachment level|change in gingival index and microbiological changes	Rajarajeswari Dental College & Hospital	All	25 Years to 50 Years ¬† (Adult)	Not Applicable	20	Other	Interventional	Allocation: Randomized|Intervention Model: Parallel Assignment|Masking: Single (Participant)|Primary Purpose: Treatment	971987	2012-12-01	2013-08-01	2013-10-01	September 17, 2013		September 17, 2013	Rajarajeswari Dental College and Hospital, Bangalore, Karnataka, India		https://ClinicalTrials.gov/show/NCT01943877
13	NCT03580135	Postoperative Pain Evaluation of Mineral Trioxide Aggregate and Propolis After Pulpotomy in Carious Primary Molars		Active, not recruiting	No Results Available	Pulp Disease, Dental	Drug: Propolis|Drug: Mineral Trioxide Aggregate	Evaluation of postoperative pain after pulpotomy by asking patient and/or parents (binary yes or no)	Cairo University	All	5 Years to 8 Years ¬† (Child)	Phase 2	28	Other	Interventional	Allocation: Randomized|Intervention Model: Parallel Assignment|Masking: Triple (Participant, Investigator, Outcomes Assessor)|Primary Purpose: Treatment	Rawda N.Mahmoud	November 1, 2018	January 2, 2019	October 1, 2019	July 9, 2018		July 29, 2019	Cairo University, Cairo, Egypt		https://ClinicalTrials.gov/show/NCT03580135
14	NCT02766036	Propolis Effects in Patients With Chronic Kidney Disease		Completed	No Results Available	Chronic Kidney Diseases	Drug: Propolis|Drug: Placebo	Reducing Proteinuria|Protection of the glomerular filtration rate	University of Sao Paulo General Hospital	All	18 Years to 90 Years ¬† (Adult, Older Adult)	Phase 2	32	Other	Interventional	Allocation: Randomized|Intervention Model: Parallel Assignment|Masking: Triple (Participant, Care Provider, Investigator)|Primary Purpose: Treatment	54326916.4.0000.0068|USP Brazil	December 1, 2016	2018-02-01	2018-03-01	May 9, 2016		May 3, 2018	University of Sao Paulo General Hospital, Sao Paulo, Brazil		https://ClinicalTrials.gov/show/NCT02766036
15	NCT03222960	Improving Caries Risk Using Propolis-containing Versus Fluoride-containing Toothpastes in High Caries Risk Patients		Unknown status	No Results Available	Risk Reduction	Drug: propolis-containing toothpaste|Drug: Fluoride-containing toothpaste	Improving caries risk	Cairo University	All	18 Years and older ¬† (Adult, Older Adult)	Not Applicable	40	Other	Interventional	Allocation: Randomized|Intervention Model: Parallel Assignment|Masking: Single (Participant)|Primary Purpose: Prevention	CEBC-CU-2017-07-26	2017-10-01	2018-04-01	2018-04-01	July 19, 2017		July 25, 2017			https://ClinicalTrials.gov/show/NCT03222960
16	NCT03723980	Role of Propolis Paste in Preventing Pain After Root Canal Treatment.		Completed	Has Results	Pain, Postoperative	Drug: Propolis|Drug: Calcium Hydroxide	Pain Intensity Measure: Visual Analogue Pain Scale|Acute Increase in Pain Score (Acute Exacerbation of Pain)|Difference of Pain Score Between Different Time Intervals	Juzer Shabbir Saifee|Dow University of Health Sciences	All	20 Years to 40 Years ¬† (Adult)	Phase 3	80	Other	Interventional	Allocation: Randomized|Intervention Model: Parallel Assignment|Masking: Double (Participant, Investigator)|Primary Purpose: Prevention	MDSJUZER|ISRCTN66816132	November 16, 2017	April 24, 2018	October 15, 2018	October 30, 2018	June 6, 2019	June 6, 2019	Dow International Dental College, Karachi, Sindh, Pakistan	"Study Protocol, Statistical Analysis Plan, and Informed Consent Form", https://ClinicalTrials.gov/ProvidedDocs/80/NCT03723980/Prot_SAP_ICF_000.pdf	https://ClinicalTrials.gov/show/NCT03723980
17	NCT04819867	Comparison Of The Effect Of Propolis And Gluma Desensitizer On The Management Of Dentin Hypersensitivity		Completed	No Results Available	Dentin Hypersensitivity	Drug: Propolis|Drug: Gluma Desensitizer	treatment of dentin hypersensitivity	Dow University of Health Sciences	All	18 Years to 60 Years ¬† (Adult)	Phase 2|Phase 3	40	Other	Interventional	Allocation: Randomized|Intervention Model: Parallel Assignment|Masking: Single (Participant)|Primary Purpose: Treatment	MShah	December 16, 2018	March 30, 2019	December 31, 2019	March 29, 2021		March 29, 2021	Marina Shah, Karachi, Sindh, Pakistan		https://ClinicalTrials.gov/show/NCT04819867
18	NCT01142843	Preliminary Evidence of the Efficacy of a Mouthwash Containing 5% Propolis for the Control of Plaque and Gingivitis	MGP	Completed	No Results Available	Dental Plaque|Gingivitis	Drug: green propolis mouthwash	Efficacy of a mouthwash containing 5% propolis for the control of gingivitis|Efficacy of a mouthwash containing 5% propolis for the control of plaque	Federal University of Minas Gerais|Conselho Nacional de Desenvolvimento Cient√≠fico e Tecnol√≥gico|Funda√ß√£o de Amparo √† Pesquisa do estado de Minas Gerais	All	18 Years to 60 Years ¬† (Adult)	Phase 2	25	Other	Interventional	Allocation: N/A|Intervention Model: Single Group Assignment|Masking: None (Open Label)|Primary Purpose: Treatment	VSantos-UFMG	2009-08-01	2009-10-01	2010-03-01	June 11, 2010		July 2, 2010	Universidade Federal de Minas Gerais (UFMG), Belo Horizonte, Minas Gerais, Brazil		https://ClinicalTrials.gov/show/NCT01142843
19	NCT03416127	Effect of Propolis or Metformin Administration on Glycemic Control in Patients With Type 2 Diabetes Mellitus		Completed	Has Results	Diabetes Mellitus, Type 2	Drug: Propolis|Drug: Metformin|Drug: Placebo	Fasting Serum Glucose|2 Hours After Oral Glucose Tolerance Test in Week 12|Glycosylated Hemoglobin (A1C)|Total Insulin Secretion|Insulin Sensitivity|First Phase of Insulin Secretion|AUC Glucose|AUC Insulin|Glucose 30 Min After Oral Glucose Tolerance Test at 12 Week|Glucose 60 Min After Oral Glucose Tolerance Test at 12 Week|Glucose 90 Min After Oral Glucose Tolerance Test at 12 Week|Waist Circumf…	University of Guadalajara	All	30 Years to 60 Years ¬† (Adult)	Phase 2	36	Other	Interventional	Allocation: Randomized|Intervention Model: Parallel Assignment|Masking: Double (Participant, Investigator)|Primary Purpose: Treatment	PROPOLIS-METFORMIN-DM2	January 30, 2018	December 20, 2019	December 20, 2019	January 30, 2018	October 9, 2020	October 9, 2020	Intstituto de Terape√∫tica Experimental y Cl√≠nica. Centro Universitario de Ciencias de la Salud. Universidad de Guadalajara, Guadalajara, Jalisco, Mexico	"Study Protocol and Statistical Analysis Plan", https://ClinicalTrials.gov/ProvidedDocs/27/NCT03416127/Prot_SAP_000.pdf|"Informed Consent Form", https://ClinicalTrials.gov/ProvidedDocs/27/NCT03416127/ICF_001.pdf	https://ClinicalTrials.gov/show/NCT03416127
20	NCT01375088	Assessing the Preventing and Therapeutic Effect of Propolis in Radiotherapy Induced Mucositis of Head and Neck Cancers		Completed	No Results Available	Radiation-induced Mucositis of Oral Mucous Membranes	Drug: propolis	NCI.CTC Scale|hyposalivation scale	Mashhad University of Medical Sciences	All	15 Years and older ¬† (Child, Adult, Older Adult)	Phase 2	20	Other	Interventional	Allocation: Randomized|Intervention Model: Parallel Assignment|Masking: Triple (Participant, Care Provider, Investigator)|Primary Purpose: Treatment	339888	2010-10-01	2011-03-01	2011-05-01	June 17, 2011		November 22, 2012	Mashhad University of Medical Science, Mashhad, Khorasan Razavi, Iran, Islamic Republic of		https://ClinicalTrials.gov/show/NCT01375088
21	NCT02794506	Propolis Improves Glycemic Control in Subjects With Type 2 Diabetes and Chronic Periodontitis		Completed	No Results Available	Diabetes Mellitus|Periodontitis	Drug: Propolis|Drug: Placebo	Change of glycosylated hemoglobin (HbA1c)|Change of pocket depth|Change of clinical attachment level|Change of fasting plasma glucose level|Change of serum N- epsilon (carboxymethyl) lysine level	Mohamed Anees|Mansoura University	All	38 Years to 63 Years ¬† (Adult)	Phase 4	52	Other	Interventional	Allocation: Randomized|Intervention Model: Parallel Assignment|Masking: Double (Participant, Investigator)|Primary Purpose: Treatment	DENT-1971	2014-06-01	2014-12-01	2015-03-01	June 9, 2016		June 9, 2016	Faculty of Dentistry, Mansoura, Dakahlia, Egypt		https://ClinicalTrials.gov/show/NCT02794506
22	NCT02052973	Efficacy of Propolis Varnish Against Oral Biofilm		Completed	No Results Available	Streptococcal Infections|Saliva Altered	Other: Propolis varnish	Streptococcus mutans in saliva and in tooth biofilm|Caries incidence reduction	Federal University of Minas Gerais|Coordena√ß√£o de Aperfei√ßoamento de Pessoal de N√≠vel Superior.|Conselho Nacional de Desenvolvimento Cient√≠fico e Tecnol√≥gico	All	8 Years to 10 Years ¬† (Child)	Phase 1|Phase 2	11	Other	Interventional	Allocation: N/A|Intervention Model: Single Group Assignment|Masking: None (Open Label)|Primary Purpose: Prevention	10726612.8.0000.5149	2014-09-01	2015-01-01	2015-07-01	February 3, 2014		July 22, 2015			https://ClinicalTrials.gov/show/NCT02052973
23	NCT04480593	The Use of Brazilian Green Propolis Extract (EPP-AF) in Patients Affected by COVID-19.	Bee-Covid	Completed	No Results Available	Covid19	Drug: Brazilian Green Propolis Extract (EPP-AF)|Other: Standard care	Composite clinical outcome with oxygen therapy dependency time or hospitalization time|Percentage of participants with adverse events during the use of propolis|Rate and severity of acute kidney injury during the study|Renal replacement therapy.|Rate of need for vasopressor use|Need for intensive care unit (ICU)|Intensive care unit (ICU) readmission|Invasive oxygenation time|Variation of plasma c…	D'Or Institute for Research and Education|Hospital Sao Rafael	All	18 Years and older ¬† (Adult, Older Adult)	Phase 2|Phase 3	120	Other	Interventional	Allocation: Randomized|Intervention Model: Parallel Assignment|Masking: Single (Outcomes Assessor)|Primary Purpose: Treatment	31099320.6.0000.0048	June 2, 2020	August 30, 2020	August 30, 2020	July 21, 2020		September 30, 2020	Hospital Sao Rafael, Salvador, BA, Brazil		https://ClinicalTrials.gov/show/NCT04480593
24	NCT02818803	Efficacy of Standardized-propolis Extract (EPP-AF¬Æ) Gel Formulation as Buccal Antiseptic		Completed	No Results Available	Candidiasis, Oral|Stomatitis, Denture	Other: Propolis|Drug: Miconazole	Change from Newton Score at 14 days|Assessment of gel acceptability|Assessment of adverse events|Anti fungal activity	University of Sao Paulo|Financiadora de Estudos e Projetos	All	60 Years and older ¬† (Adult, Older Adult)	Phase 3	40	Other	Interventional	Allocation: Randomized|Intervention Model: Parallel Assignment|Masking: None (Open Label)|Primary Purpose: Treatment	1057529	2016-01-01	2016-06-01	2016-06-01	June 30, 2016		June 30, 2016	Unievangelica Anapolis, Anapolis, Goias, Brazil|Unidade de Pesquisa Clinica HCRP-USP, Ribeirao Preto, S√£o Paulo, Brazil		https://ClinicalTrials.gov/show/NCT02818803
25	NCT03553628	Using a Mouthwash Containing Propolis, Clove Oil and Chlorhexidine to Improve the Caries Risk of High Risk Patients		Completed	No Results Available	Caries, Dental|Risk Reduction	Other: Chlorhexidine, Propolis and Clove Oil mouthwash|Other: Chlorhexidine mouthwash	Caries Risk Assessment	Moataz Gamal Ali Abdul-Maksoud Konsouh|Cairo University	All	18 Years and older ¬† (Adult, Older Adult)	Not Applicable	64	Other	Interventional	Allocation: Randomized|Intervention Model: Parallel Assignment|Masking: Quadruple (Participant, Care Provider, Investigator, Outcomes Assessor)|Primary Purpose: Prevention	oper252215	August 1, 2018	January 31, 2019	March 1, 2019	June 12, 2018		January 5, 2021	Conservative Dentistry Department Out-Patient Clinic, Cairo, Egypt		https://ClinicalTrials.gov/show/NCT03553628
26	NCT01453582	Efficacy and Safety Study of Total Flavonoids of Propolis Dropping Pill to Treat Angina Pectoris		Completed	No Results Available	Stable Angina Pectoris	Drug: Total Flavonoids of Propolis dropping pill|Drug: total Flavonoids of Propolis dropping pill	Improvement of total exercise time of treadmill exercise test|The marked effective rate of angina pectoris|Attack times of angina pectoris|Pain degree of angina pectoris|Duration of angina pectoris attack|Dose change of nitroglycerin|The main symptoms of Chinese Traditional Medicine|Score change of the Seattle Angina Questionnaire (SAQ)|Improvement of ECG|Improvement of other indexes of treadmill…	Shanghai Greenvalley Pharmaceutical Co., Ltd.	All	35 Years to 70 Years ¬† (Adult, Older Adult)	Phase 3	478	Industry	Interventional	Allocation: Randomized|Intervention Model: Parallel Assignment|Masking: Double (Participant, Investigator)|Primary Purpose: Treatment	FJ2011-1.1	2011-12-01	2014-06-01	2015-09-01	October 18, 2011		February 7, 2018	Guangdong Second Provincial Traditional Chinese Medicine Hospital, Guangzhou, Guangdong, China|Ruikang Hospital of Guangxi Traditional Chinese Medical University, Nanning, Guangxi, China|Hubei Hospital of Traditional Chinese Medicine, Wuhan, Hubei, China|The Affiliated Hospital to Changchun University of Chinese Medicine, Changchun, Jilin, China|Sencond Affiliated Hospital of Liaoning University …		https://ClinicalTrials.gov/show/NCT01453582
27	NCT04215432	Propolis Extract, Nanovitamin C and Nanovitamin E in Peri-implant Mucositis		Completed	No Results Available	Peri-implant Mucositis	Device: Gel containing propolis extract, nanovitamin C and nanovitamin E|Device: Placebo	Changes in bleeding on probing|Changes in probing depth|Changes in plaque index|Changes in microbilogical sample	Universidad Complutense de Madrid|Bio Nature Essences S.L	All	18 Years and older ¬† (Adult, Older Adult)	Not Applicable	46	Other	Interventional	Allocation: Randomized|Intervention Model: Parallel Assignment|Masking: Double (Participant, Care Provider)|Primary Purpose: Treatment	4	May 1, 2018	October 25, 2019	December 21, 2019	January 2, 2020		January 2, 2020	Universidad Complutense de Madrid, Madrid, Spain		https://ClinicalTrials.gov/show/NCT04215432
28	NCT01431729	Honey and a Mixture of Honey, Beeswax and Olive Oil-propolis Extract in Treatment of Chemotherapy-induced Oral Mucositis		Completed	No Results Available	Oral Mucositis	Other: honey, hope,mucositis	"Recovery time" , defined as the number of days from initiation of treatment to when complete healing of all ulcers will occur.	mamdouh abdulmaksoud abdulrhman|Ain Shams University	All	2 Years to 18 Years ¬† (Child, Adult)		90	Other	Observational	Observational Model: Case-Only|Time Perspective: Prospective	honey propolis 421	2010-06-01	2011-06-01	2011-07-01	September 12, 2011		September 21, 2011	Hematology - Oncology, Children's Hospital, Ain Shams University, Cairo, Abbasia, Egypt		https://ClinicalTrials.gov/show/NCT01431729
29	NCT01237782	Efficacy of a Propolis-based Denture Cleanser		Completed	No Results Available	Dental Plaque|Denture Stomatitis|Oral Candidiasis|Oral Hygiene	Drug: Denture soaking solution|Drug: Saline solution	Denture plaque coverage area (%)|mutans streptococci counts (CFU)|Candida spp. counts (CFU)	Raphael Freitas de Souza|Funda√ß√£o de Amparo √† Pesquisa do Estado de S√£o Paulo|University of Sao Paulo	All	45 Years and older ¬† (Adult, Older Adult)	Not Applicable	30	Other	Interventional	Allocation: Randomized|Intervention Model: Crossover Assignment|Masking: Quadruple (Participant, Care Provider, Investigator, Outcomes Assessor)|Primary Purpose: Prevention	FORP-PT-002|2009.1.1081.58.6|2009/53788-9	2010-09-01	2011-06-01	2011-06-01	November 10, 2010		July 28, 2014	Ribeir√£o Preto Dental School, Ribeir√£o Preto, S√£o Paulo, Brazil		https://ClinicalTrials.gov/show/NCT01237782
30	NCT04032548	Effectiveness of Propolis Mouthwash on Gingivitis		Completed	No Results Available	Gingivitis	Drug: Placebo mouthwash|Drug: Propolis mouthwash|Drug: Chlorhexidine mouthwash	Change in Gingival Index (GI)|Change in Plaque Index (PI)	Mahsa University	All	20 Years to 30 Years ¬† (Adult)	Not Applicable	45	Other	Interventional	Allocation: Randomized|Intervention Model: Crossover Assignment|Masking: Double (Investigator, Outcomes Assessor)|Primary Purpose: Prevention	RP104-10/16	February 18, 2019	March 11, 2019	June 5, 2019	July 25, 2019		July 30, 2019	Shilpa, Jenjarum, Selangor, Malaysia		https://ClinicalTrials.gov/show/NCT04032548
31	NCT04382079	Honey Products for Cancer Patients With Oral Mucositis: a Randomized Controlled Trial		Recruiting	No Results Available	Oral Mucositis	Dietary Supplement: honey|Dietary Supplement: propolis	oral mucositis|Numerical Rating Scale|Xerostomia|Functional Assessment of Cancer Therapy Scale- Head and Neck|fatigue--Brief-Fatigue Inventory|fatigue--Visual Analogue Scale|IL-1, IL-6, IL-10,TNF	Taipei Medical University	All	20 Years to 100 Years ¬† (Adult, Older Adult)	Not Applicable	150	Other	Interventional	Allocation: Randomized|Intervention Model: Parallel Assignment|Masking: Quadruple (Participant, Care Provider, Investigator, Outcomes Assessor)|Primary Purpose: Treatment	N202001041	April 8, 2020	April 15, 2021	April 15, 2022	May 11, 2020		May 22, 2020	Taipei Medical University, Taipei county, Taiwan		https://ClinicalTrials.gov/show/NCT04382079
32	NCT04277182	Effect of Propolis Application on Burn Healing		Completed	No Results Available	Burns|Burn Wound	Biological: burn wound dressing	tumour necrosis factor-alpha,|interleukin-1Œ≤|superoxide dismutase|malondialdehyde|myeloperoxidase|hydroxyproline|Masson trichrome|wound size|bulla|erythema|edema|inflammatory cell infiltration|necrosis|ulceration|angiogenesis|neovascularization|fibroblast proliferation|epithelization|umber of hair follicles|damage of skin attachments	Izmir Katip Celebi University	All	8 Weeks to 12 Weeks ¬† (Child)	Not Applicable	36	Other	Interventional	Allocation: Randomized|Intervention Model: Parallel Assignment|Masking: Single (Outcomes Assessor)|Primary Purpose: Treatment	2019-048	September 1, 2020	September 28, 2020	January 1, 2021	February 20, 2020		April 1, 2021	Ege University, ƒ∞ÃázmiÃár, Turkey		https://ClinicalTrials.gov/show/NCT04277182
33	NCT03533231	Efficiency of Triple Antibiotic Paste, Ciprofloxacin/Propolis, Ciprofloxacin/Metronidazole, Propolis/Metronidazole Combinations on Revascularization Process of Immature Necrotic Maxillary Incisors of Patients 8-18 Years Old.		Completed	No Results Available	Dental Pulp Necrosis|Periapical Abscess|Root Canal Infection	Combination Product: Canal Disinfection Triple Antibiotic Paste (TAP)|Combination Product: Ciprofloxacin + Propolis Paste|Combination Product: Ciprofloxacin + Metronidazole Paste|Combination Product: Propolis + Metronidazole paste	Change in periapical pathosis|Change in root length|Change in root thickness|Change in apical diameter	Tariq Yehia|Ain Shams University	All	8 Years to 18 Years ¬† (Child, Adult)	Phase 4	40	Other	Interventional	Allocation: Randomized|Intervention Model: Parallel Assignment|Masking: Single (Participant)|Primary Purpose: Treatment	FDASU-RECID011508	January 16, 2015	October 1, 2017	January 1, 2018	May 23, 2018		May 30, 2018			https://ClinicalTrials.gov/show/NCT03533231
34	NCT04259320	The Effect of the Beeswax-containing Barrier on the Prevention of Nipple Crack		Not yet recruiting	No Results Available	Breastfeeding|Cracked Nipple in Puerperium	Device: Beeswax containing barrier|Biological: Breast milk	Presence of nipple pain change|Severity of nipple pain change|Nipple crack change|The frequency of breastfeeding change|The duration of breastfeeding change|The number of mothers who continued breastfeeding|Maternal satisfaction	Karabuk University|Istanbul University-Cerrahpasa|Karabuk Training and Research Hospital	Female	18 Years to 49 Years ¬† (Adult)	Not Applicable	90	Other	Interventional	Allocation: Randomized|Intervention Model: Parallel Assignment|Masking: None (Open Label)|Primary Purpose: Prevention	E-01	February 17, 2020	June 30, 2020	November 30, 2020	February 6, 2020		February 6, 2020	Karabuk University Training and Research Hospital, Karab√ºk, Merkez, Turkey		https://ClinicalTrials.gov/show/NCT04259320
35	NCT03676608	Use of Bee Wax Mammary Areolae to Improve Breastfeeding		Unknown status	No Results Available	Breastfeeding	Biological: Bee Wax Mammary Areolae|Other: Usual educational care	Percentage of women with exclusive breastfeeding for 6 months.|Exclusive breastfeeding time in days.|Mammary congestion|Mastitis|Cracks|Irritation	University of Alicante	Female	18 Years and older ¬† (Adult, Older Adult)	Phase 3	240	Other	Interventional	Allocation: Randomized|Intervention Model: Parallel Assignment|Masking: None (Open Label)|Primary Purpose: Prevention	UA-2014-11-12	June 1, 2018	December 31, 2019	December 31, 2019	September 18, 2018		September 18, 2018	Universidad Sim√≥n Bol√≠var, Barranquilla, Colombia|Universidad Aut√≥noma de Nuevo Le√≥n, San Nicol√°s De Los Garza, Nuevo Le√≥n, Mexico|University of Alicante, San Vicente Del Raspeig, Alicante, Spain		https://ClinicalTrials.gov/show/NCT03676608
36	NCT04789083	The Effect of Propolis in Tinea Pedis Treatment: A Randomized Controlled Study		Recruiting	No Results Available	Nurse's Role|Patient Education|Foot Care	Other: Propholis extrate	Evaluation|Doctor's an patient's global	Necmettin Erbakan University	All	18 Years to 65 Years ¬† (Adult, Older Adult)	Not Applicable	108	Other	Interventional	Allocation: Randomized|Intervention Model: Parallel Assignment|Masking: None (Open Label)|Primary Purpose: Treatment	NecmettinErbakanU-Burucu	March 3, 2021	June 30, 2021	November 1, 2021	March 9, 2021		April 5, 2021	Necmettin Erbakan Univercity, Konya, Turkey		https://ClinicalTrials.gov/show/NCT04789083
37	NCT00231218	Echinacea, Propolis and Vitamin C for URI Prevention in Preschoolers		Completed	No Results Available	Common Cold|Gastroenteritis	Drug: dietary supplement--echinacea, propolis, and vitamin c	upper respiratory tract infections|gastroenteritis	The Cleveland Clinic	All	3 Years to 6 Years ¬† (Child)	Phase 3	104	Other	Interventional	Allocation: Randomized|Intervention Model: Parallel Assignment|Masking: Double|Primary Purpose: Prevention	8348	2006-01-01		2006-03-01	October 4, 2005		December 14, 2006	Cleveland Clinic Foundation, Cleveland, Ohio, United States		https://ClinicalTrials.gov/show/NCT00231218
38	NCT03615820	Niosomal Propolis as Oromucoadhesive Film: In-vitro, Ex-vivo & In-vivo Investigations		Completed	No Results Available	Drug Effect|Drug Effect Prolonged	Drug: Niosomal PPE oromucoadhesive film|Drug: Oromucoadhesive film	Determination of the onset of ulcer size reduction|Duration of complete ulcer healing	British University In Egypt	All	40 Years to 45 Years ¬† (Adult)	Phase 1	24	Other	Interventional	Allocation: Randomized|Intervention Model: Parallel Assignment|Masking: None (Open Label)|Primary Purpose: Treatment	PPEADHNIO-2018-4	January 1, 2018	January 30, 2018	January 30, 2018	August 6, 2018		August 6, 2018	Mona G Arafa, New Cairo, Cairo, Egypt|Mona G Arafa, Cairo, Egypt		https://ClinicalTrials.gov/show/NCT03615820
39	NCT03623048	Effect of Natural Antibacterial Mouthwash on Taste, Salivary pH and Bacteria in High Caries Risk pt		Unknown status	No Results Available	Decay, Dental	Other: chlorhexidine|Other: saline|Other: Propolis extract|Other: pomegranate extract	Taste alteration|Salivary pH	Cairo University	All	17 Years to 50 Years ¬† (Child, Adult)	Not Applicable	80	Other	Interventional	Allocation: Randomized|Intervention Model: Parallel Assignment|Masking: Triple (Participant, Investigator, Outcomes Assessor)|Primary Purpose: Prevention	CEBD-CU-2018-08-04	2019-03-01	2019-04-01	2019-04-01	August 9, 2018		September 11, 2018			https://ClinicalTrials.gov/show/NCT03623048
40	NCT04843644	Microbiota and Symptom Distress in Head and Neck Cancer Patients Receiving Radiotherapy		Not yet recruiting	No Results Available	Oral Mucositis|Microbiota|Symptoms and Signs	Dietary Supplement: honey|Dietary Supplement: propolis|Behavioral: Control	oral mucositis|Numerical Rating Scale|Xerostomia|Functional Assessment of Cancer Therapy Scale- Head and Neck|fatigue--Brief-Fatigue Inventory|fatigue--Visual Analogue Scale|IL-1, IL-6, IL-10,TNF|Microbiota	Taipei Medical University	All	20 Years to 90 Years ¬† (Adult, Older Adult)	Not Applicable	250	Other	Interventional	Allocation: Randomized|Intervention Model: Parallel Assignment|Masking: Quadruple (Participant, Care Provider, Investigator, Outcomes Assessor)|Primary Purpose: Supportive Care	HN cancer microbiota RT	April 10, 2021	July 31, 2023	July 31, 2025	April 13, 2021		April 13, 2021			https://ClinicalTrials.gov/show/NCT04843644
41	NCT03591172	Using Three Different Final Irrigants and Showing Their Effects on the Success of Revascularization		Unknown status	No Results Available	Post-operative Pain	Drug: Propolis|Drug: Nano-propolis|Drug: saline	post-operative pain: Visual analogue scale|periapical healing|sensitivity|survival	Cairo University	All	15 Years to 40 Years ¬† (Child, Adult)	Not Applicable	75	Other	Interventional	Allocation: Randomized|Intervention Model: Parallel Assignment|Masking: Double (Participant, Outcomes Assessor)|Primary Purpose: Other	CEBD_CU_2018_05_29	2018-09-01	2018-11-01	2019-09-01	July 19, 2018		July 19, 2018			https://ClinicalTrials.gov/show/NCT03591172
42	NCT04681638	Plasma Resuscitation Without Lung Injury	PROPOLIS	Not yet recruiting	No Results Available	Burns	Drug: Pathogen-Reduced Plasma|Drug: Crystalloid Solutions	The total volume of all resuscitation fluids delivered between hours 0-24 postern, in ml/kg.|Total resuscitation volume in ml/kg|Total 24 hour resuscitation volume in ml/kg/TBSA|Total 48 hour resuscitation volume in ml/kg/TBSA|Hemodynamic instability|Metabolic acidosis|Incidence of "rescue" (a)|Incidence of "rescue" (b)|Incidence of "rescue" (c)|Acute Respiratory Distress Syndrome|Mechanical vent…	Coalition for National Trauma Research|Cerus Corporation	All	18 Years to 65 Years ¬† (Adult, Older Adult)	Phase 4	94	Other|Industry	Interventional	Allocation: Randomized|Intervention Model: Parallel Assignment|Masking: None (Open Label)|Primary Purpose: Treatment	CNTR-2020-001|CDMRP-DM190167	2021-04-01	2023-06-01	2023-09-01	December 23, 2020		December 23, 2020	University of Alabama at Birmingham Burn Center, Birmingham, Alabama, United States|University of Maryland School of Medicine, Baltimore, Maryland, United States|Vanderbilt University Medical Center, Nashville, Tennessee, United States|U.S. Army Burn Center, Fort Sam Houston, Texas, United States|University of Washington School of Medicine, Seattle, Washington, United States|Sunnybrook Health Sci…		https://ClinicalTrials.gov/show/NCT04681638
43	NCT01531517	Study of the Efficacy of PedyPhar¬Æ Ointment on the Diabetic Foot Ulcers	PED111	Terminated	No Results Available	Diabetic Foot Ulcer	Drug: Royal Jelly and Panthenol (PedyPhar¬Æ Ointment)|Drug: Panthenol Ointment	Healing of the Ulcer|reduction of infection in the ulcer site|local reaction that may be due to study drug	European Egyptian Pharmaceutical Industries	All	18 Years to 70 Years ¬† (Adult, Older Adult)	Phase 3	47	Industry	Interventional	Allocation: Randomized|Intervention Model: Parallel Assignment|Masking: None (Open Label)|Primary Purpose: Treatment	Pedyphar2012	2011-07-01	2012-07-01	2013-07-01	February 13, 2012		February 20, 2015	Alexandria University Hospitals, Alexandria, Egypt|Cairo University Hospitals, Alexandria, Egypt		https://ClinicalTrials.gov/show/NCT01531517
44	NCT03463005	The Effect of Royal Vaginal Gel Compared to IUI Technique on Fertility Rate of Women With Low-fertility Husbands		Completed	No Results Available	Asthenozoospermia	Other: Royal jelly|Procedure: IUI	Occurrence of pregnancy|confirmation of pregnancy	Gonabad University of Medical Sciences|Mashhad University of Medical Sciences	All	Child, Adult, Older Adult	Not Applicable	54	Other	Interventional	Allocation: Non-Randomized|Intervention Model: Crossover Assignment|Masking: None (Open Label)|Primary Purpose: Treatment	921175	January 1, 2016	September 20, 2017	December 10, 2017	March 13, 2018		March 13, 2018			https://ClinicalTrials.gov/show/NCT03463005
45	NCT04145102	Evaluation of the Remineralizing and Antibacterial Effect of Natural Versus Synthetic Materials on Deep Carious Dentin		Completed	No Results Available	Dentin Caries	Other: hesperidine|Other: propolis|Other: silver diamine fluoride	Evaluation of the Remineralizing and Antibacterial Effect of Natural Versus Synthetic Materials on Deep Carious Dentin	Al-Azhar University	All	18 Years to 50 Years ¬† (Adult)	Not Applicable	80	Other	Interventional	Allocation: Randomized|Intervention Model: Parallel Assignment|Masking: Double (Participant, Investigator)|Primary Purpose: Prevention	REC18-076	January 1, 2019	December 30, 2019	July 20, 2020	October 30, 2019		January 13, 2021	Alazher university, Cairo, Nasr City, Egypt		https://ClinicalTrials.gov/show/NCT04145102
46	NCT00875927	Effects of Breezy Candy on Halitosis	BCHS	Unknown status	No Results Available	Halitosis	Other: no scraping microcapsules|Other: scraping microcapsules containing inert TCP microcapsules|Other: scraping microcapsules containing Propolis|Other: scraping microcapsules containing and Zinc|Other: scraping microcapsules containing Propolis and Zinc	Users of Breezy Candy will have fresher breath over Control	Breezy Industries Ltd.	All	18 Years to 75 Years ¬† (Adult, Older Adult)	Phase 1|Phase 2	75	Industry	Interventional	Allocation: Randomized|Intervention Model: Parallel Assignment|Masking: Double (Participant, Investigator)|Primary Purpose: Treatment	BCHS	2009-05-01	2009-06-01	2009-07-01	April 6, 2009		April 7, 2009	Hillel Yaffe Medical Center, Hadera, Israel		https://ClinicalTrials.gov/show/NCT00875927
47	NCT04306354	Use of Intranasal Oxytocin During Detoxification of Crack Cocaine		Recruiting	No Results Available	Cocaine Withdrawal|Cocaine Smoking|Cocaine-Related Disorders	Drug: Oxytocin nasal spray|Drug: placebo nasal spray	Withdrawal symptoms|Anxiety symptoms|Depression symptoms|Neuroleptic Dose Change|Adherence of outpatient treatment	Pontificia Universidade Cat√≥lica do Rio Grande do Sul|Secretaria Nacional de Pol√≠ticas sobre Drogas (SENAD)|Conselho Nacional de Desenvolvimento Cient√≠fico e Tecnol√≥gico	Female	18 Years to 52 Years ¬† (Adult)	Phase 1|Phase 2	96	Other	Interventional	Allocation: Randomized|Intervention Model: Parallel Assignment|Masking: Quadruple (Participant, Care Provider, Investigator, Outcomes Assessor)|Primary Purpose: Treatment	U1111-1188-6555|39868314.0.0000.5336	September 15, 2018	April 30, 2020	May 31, 2020	March 12, 2020		March 12, 2020	Hospital Santa Ana, Porto Alegre, RS, Brazil		https://ClinicalTrials.gov/show/NCT04306354
48	NCT03641482	NBF Gingival Gel Application After Impacted Lower Third Molar Surgery		Completed	No Results Available	Alveolar Osteitis	Drug: NBF|Device: Placebo	Alveolar Osteitis: intense neuralgic pain in the post-extraction socket in the second or third postoperative day that do not disappear with analgesics beside a partially or totally disintegrated clot|Swelling: it was evaluated with a flexible metric tape measuring the facial perimeter from trago to pogonion. A first measurement was made before surgery, which was compared with the measurements tak…	Universidad Complutense de Madrid|Bio Nature Essences S.L	All	18 Years and older ¬† (Adult, Older Adult)	Not Applicable	13	Other	Interventional	Allocation: Randomized|Intervention Model: Crossover Assignment|Masking: Double (Participant, Care Provider)|Primary Purpose: Prevention	2	September 1, 2016	July 15, 2017	February 20, 2018	August 22, 2018		March 27, 2019			https://ClinicalTrials.gov/show/NCT03641482
49	NCT03166423	Efficacy and Safety of Snail Slime and Natural Extracts for Healing in Diabetic Foot Ulcers		Unknown status	No Results Available	Diabetic Foot Ulcer	Drug: MU001 patches (Investigational)|Device: Conventional patches (Control)	Incidence rate of healing until 60 days or less|Time to healing until 60 days or less|Incidence of treatment-emergent adverse events (Safety and Tolerability) of a formulation of snail slime and natural extracts in healthy skin|Incidence of treatment-emergent adverse events (Safety and Tolerability) of a formulation of snail slime and natural extracts in ulcer wounds in diabetics foot	University of Chile	All	18 Years to 80 Years ¬† (Adult, Older Adult)	Phase 1|Phase 2	90	Other	Interventional	Allocation: Randomized|Intervention Model: Parallel Assignment|Masking: None (Open Label)|Primary Purpose: Treatment	CQF-EC-002-14	November 12, 2015	June 1, 2017	July 1, 2017	May 25, 2017		May 30, 2017	Direcci√≥n de salud San Bernardo, Santiago, Chile|Direcci√≥n de Salud El Bosque, Santiago, Chile|Direcci√≥n de salud Independencia, Santiago, Chile|Direcci√≥n de salud San Miguel, Santiago, Chile		https://ClinicalTrials.gov/show/NCT03166423
50	NCT03024502	Patients With Vulvovaginal Candidiasis	EPP-AFG-VVC	Unknown status	No Results Available	Vulvovaginal Candidiasis	Drug: EPP-AF Gel 1%|Drug: EPP-AF Gel 2%|Drug: Clotrimazole	clinical cure|microbiology cure	University of Sao Paulo	Female	18 Years to 49 Years ¬† (Adult)	Phase 1|Phase 2	90	Other	Interventional	Allocation: Randomized|Intervention Model: Parallel Assignment|Masking: None (Open Label)|Primary Purpose: Treatment	03.12.0056.00|2013/50496-2	January 30, 2018	2020-01-01	2020-06-01	January 18, 2017		October 19, 2018	Clinical Hospital of Sao Paulo University, Ribeirao Preto, Sao Paulo, Brazil		https://ClinicalTrials.gov/show/NCT03024502
51	NCT02379468	Efficacy & Safety of Pedyphar Ointment in Diabetic Foot Ulcer Treatment	PEDFUT	Completed	No Results Available	Diabetic Foot Ulcer	Drug: Pedyphar Ointment|Drug: Panthenol	Percentage of diabetic patients with successful healing of foot ulceration in treated with Pedyphar¬Æ ointment|Time to complete wound healing within 12 weeks before the end of treatment duration.|To evaluate the healing process of Diabetic foot ulcer using Pedyphar¬Æ ointment compared with Panthenol ointment regarding changes of foot ulcer dimensions from baseline visit to the end of the study.|T…	European Egyptian Pharmaceutical Industries	All	18 Years to 70 Years ¬† (Adult, Older Adult)	Phase 3	80	Industry	Interventional	Allocation: Randomized|Intervention Model: Parallel Assignment|Masking: None (Open Label)|Primary Purpose: Treatment	EEPI_ PED_001	2013-04-01	2014-08-01	2014-10-01	March 5, 2015		March 5, 2015	Tanta University, Tanta, Please select, Egypt|Alexandria University, Alexandria, Egypt|Ain Shames University, Cairo, Egypt|Suez Canal University, Suez, Egypt		https://ClinicalTrials.gov/show/NCT02379468
52	NCT02394366	Topical Salve for Skin Oxygenation and Blood Flow	OHS	Completed	No Results Available	Skin Oxygenation|Peripheral Perfusion	Other: Original Healing Salve (OHS)|Other: OHS base only	Transcutaneous oxygen pressure (TcPO2)|Ankle-to-Brachial Pressure Index (ABPI)	National University of Natural Medicine	All	18 Years to 75 Years ¬† (Adult, Older Adult)	Phase 2	16	Other	Interventional	Allocation: Randomized|Intervention Model: Crossover Assignment|Masking: Double (Investigator, Outcomes Assessor)|Primary Purpose: Supportive Care	1202015	2015-03-01	2015-10-01	2015-10-01	March 20, 2015		November 8, 2018			https://ClinicalTrials.gov/show/NCT02394366
53	NCT04149639	A Study Investigating the Effectiveness of a LifeSeasons NeuroQ Supplement With Lifestyle Changes to Improve Cognitive Function in Healthy Adults Who Have One or More Risk Factors for Cognitive Decline		Completed	No Results Available	Healthy	Dietary Supplement: NeuroQ	Change in cognition as assessed by change in Neurocognitive Index (NCI) score from CNS-Vital Signs (CNS-VS) panel from screening to end-of-study.|Change in Neurocognitive Index (NCI) individual domains from screening to end-of study in participants who are fully compliant with supplementation and lifestyle modification|Change in Neurocognitive Index (NCI) individual domains from screening to end-…	LifeSeasons Inc.|KGK Science Inc.	All	45 Years and older ¬† (Adult, Older Adult)	Not Applicable	40	Industry	Interventional	Allocation: N/A|Intervention Model: Single Group Assignment|Masking: None (Open Label)|Primary Purpose: Prevention	19IPHL	November 8, 2019	July 7, 2020	July 7, 2020	November 4, 2019		March 2, 2021	Kapoor Medical Center, Studio City, California, United States|LifeSeasons Medical Center, Flower Mound, Texas, United States		https://ClinicalTrials.gov/show/NCT04149639
54	NCT03369132	Efficacy of Natural Seawater Based Throat Spray in Acute Sore Throat Relief	FLASH	Unknown status	No Results Available	Sore Throat	Device: Angiflash|Device: Placebo	Sore Throat Relief|Sore Throat Individual Symptoms Relief|Sore Throat Pain Intensity|Difficulty Swallowing|Swollen Throat|Overall efficacy assessed by the physician|Compliance: assessment of the number of use per day and the number of spray per use|Product Satisfaction|Incidence of adverse events occuring during the study	Laboratoire de la Mer	All	18 Years and older ¬† (Adult, Older Adult)	Not Applicable	360	Industry	Interventional	Allocation: Randomized|Intervention Model: Parallel Assignment|Masking: Double (Participant, Investigator)|Primary Purpose: Treatment	FLASH-CZ-2017-01	November 6, 2017	May 31, 2018	September 30, 2018	December 11, 2017		December 22, 2017	MUDr. Lenka Dybova, Brno, Czechia|MUDr. Libor Hemzsky, Choltice, Czechia|NEFROMED s.r.o., Dejvice, Czechia|MEDIGATE care s.r.o, Hradec Kr√°lov√©, Czechia|MUDr. Petra Hoskova, Hradec Kr√°lov√©, Czechia|MUDr. Jana Dvorakova s.r.o., Hradec Kr√°lov√©, Czechia|MUDr. Danuse Mikeschova, Karlovy Vary, Czechia|Azita s.r.o., Mal≈°ice, Czechia|Fortmedica s.r.o., Praha 4, Czechia|GM ordinace s.r.o, Praha 4, …		https://ClinicalTrials.gov/show/NCT03369132
55	NCT04686474	Effect of the Compound Extracted From Azadirachta Indica Leaves in the Treatment of Arsenical Keratosis		Recruiting	No Results Available	Keratotic Nodular Size	Drug: Azadirachta indica leaves extract containing ointment intervention.	Keratotic nodular size	Bangabandhu Sheikh Mujib Medical University, Dhaka, Bangladesh	All	19 Years to 65 Years ¬† (Adult, Older Adult)	Not Applicable	35	Other	Interventional	Allocation: N/A|Intervention Model: Single Group Assignment|Masking: None (Open Label)|Primary Purpose: Treatment	BSMMU/2020/1643	October 20, 2019	January 20, 2021	February 20, 2021	December 28, 2020		January 8, 2021	Muradnagar Upazilla, Comilla, Bangladesh		https://ClinicalTrials.gov/show/NCT04686474
56	NCT04686461	Effect of Thymoquinone Extracted From Nigella Sativa in the Treatment of Arsenical Keratosis		Recruiting	No Results Available	Keratotic Nodular Size	Drug: Nigella sativa seeds extract containing ointment intervention	Keratotic nodular size	Bangabandhu Sheikh Mujib Medical University, Dhaka, Bangladesh	All	19 Years to 65 Years ¬† (Adult, Older Adult)	Not Applicable	34	Other	Interventional	Allocation: N/A|Intervention Model: Single Group Assignment|Masking: None (Open Label)|Primary Purpose: Treatment	BSMMU/2020/1642	October 20, 2019	January 20, 2021	February 20, 2021	December 28, 2020		January 8, 2021	Bhanga, Faridpur, Bangladesh		https://ClinicalTrials.gov/show/NCT04686461
57	NCT01000714	Determination of the Efficacy and Safety of Psirelax in the Relief of the Disease in Psoriasis		Completed	No Results Available	Mild to Moderate Psoriasis	Drug: Psirelax		Etwal Ltd.	All	18 Years to 75 Years ¬† (Adult, Older Adult)	Phase 2		Industry	Interventional		protocol No. 1 ver. 1 9-Jan-09				October 23, 2009		October 23, 2009	Clalit Health care, Tel-Aviv, Israel		https://ClinicalTrials.gov/show/NCT01000714
58	NCT04637945	Inflammatory and Metabolic Responses to Long-term Dietary Supplementation With Anthocyanin-rich Blend		Not yet recruiting	No Results Available	Anthocyanins	Dietary Supplement: ACRB|Other: Placebo	Change from baseline in plasma triglycerides at week 8, both at fasting and at 0.5 hr, 1 hr, 2hrs, 3hrs, and 5hrs post high-fat meal consumption|Change from baseline in plasma free fatty acids at week 8, both at fasting and at 0.5 hr, 1 hr, 2hrs, 3hrs, and 5hrs post high-fat meal consumption|Change from baseline in total free fatty acids at week 8, both at fasting and at 0.5 hr, 1 hr, 2hrs, 3hrs,…	Pharmanex	All	18 Years to 35 Years ¬† (Adult)	Not Applicable	30	Industry	Interventional	Allocation: Randomized|Intervention Model: Parallel Assignment|Masking: Quadruple (Participant, Care Provider, Investigator, Outcomes Assessor)|Primary Purpose: Other	20-PHX-0002	2021-04-01	2021-09-01	2021-12-01	November 20, 2020		March 4, 2021	UC Davis Nutrition Department, Davis, California, United States		https://ClinicalTrials.gov/show/NCT04637945
59	NCT01462916	Honey in Chronic Immune Thrombocytopenia		Terminated	No Results Available	Chronic Thrombocytopenic Purpura	Dietary Supplement: honey	Bleeding severity|Platelet count	mamdouh abdulmaksoud abdulrhman|Ain Shams University	All	5 Years to 15 Years ¬† (Child)		30	Other	Observational	Observational Model: Case-Crossover|Time Perspective: Prospective	ITP 123	2014-10-01	2017-12-01	2017-12-01	November 1, 2011		January 9, 2018	Pediatric Department, Faculty of Medicine, Ain Shams University, Cairo, Egypt		https://ClinicalTrials.gov/show/NCT01462916
60	NCT04073927	Effect of Butyrate on Inflammation and Albuminuria in Patients With Albuminuria, Type 1 Diabetes and Intestinal Inflammation		Recruiting	No Results Available	Diabetes Mellitus, Type 1|Albuminuria	Dietary Supplement: Sodium butyrate	Intestinal inflammation|Fecal intestinal alkaline phosphatase (IAP)|Short-chain fatty acids (SCFAs)|Albuminuria|Kidney function	Steno Diabetes Center Copenhagen|Folkh√§lsan Researech Center	All	18 Years and older ¬† (Adult, Older Adult)	Not Applicable	48	Other	Interventional	Allocation: Randomized|Intervention Model: Parallel Assignment|Masking: Quadruple (Participant, Care Provider, Investigator, Outcomes Assessor)|Primary Purpose: Treatment	H-18062027	August 5, 2019	August 5, 2020	August 5, 2020	August 29, 2019		September 3, 2019	Steno Diabetes Center Copenhagen, Gentofte, Denmark|Folkh√§lsan Research Center, FinnDiane, Helsinki, Finland		https://ClinicalTrials.gov/show/NCT04073927
61	NCT02737943	Effect of Mebo Dressing Versus Standard Care on Managing Donor and Recipient Sites of Split-thickness Skin Graft	EMD-SCZ-SGS	Unknown status	No Results Available	Burns	Drug: Moist Exposed Burn Ointment (MEBO)|Drug: Zagazig	Wound Healing Assessment|Recovery Time|Rate of Infections|Pain Assessment|Total Treatment Costs|Rate of Complications|Quality of Life	Zagazig University	All	2 Years to 60 Years ¬† (Child, Adult)	Phase 1	40	Other	Interventional	Allocation: Randomized|Intervention Model: Parallel Assignment|Masking: Single (Participant)|Primary Purpose: Treatment	2579	2016-03-01	2019-06-01	2019-07-01	April 14, 2016		January 29, 2019	Zagazig University Hospitals, Zagazig, Alsharkia, Egypt		https://ClinicalTrials.gov/show/NCT02737943
62	NCT03581929	Efficacy of MEMORMAX in Subjects With MCI	ABO-MEMO	Completed	No Results Available	Mild Cognitive Impairment	Dietary Supplement: Memormax|Other: Placebo	Memormax efficacy on global cognitive performance (FCRST).|Memormax efficacy on global cognitive performance (ACE-R).|Effect of Memormax on global cognitive performance across the entire population (FCRST)|Effect of Memormax on global cognitive performance across the entire population (ACE-R)|variations of the main parameters of cognitive performance (MMSE)|variations of the main parameters of co…	Aboca Spa Societa' Agricola|Latis S.r.l.	All	55 Years and older ¬† (Adult, Older Adult)	Not Applicable	50	Industry	Interventional	Allocation: Randomized|Intervention Model: Crossover Assignment|Masking: Double (Participant, Investigator)|Primary Purpose: Supportive Care	MEMORMAX	November 20, 2017	December 19, 2019	December 19, 2019	July 10, 2018		July 29, 2020	S.C. di Geriatria Ospedale S. Maria della Misericordia, Perugia, Italy		https://ClinicalTrials.gov/show/NCT03581929
63	NCT03728244	MEBO Ointment and Hyaluronic Acid Gel in the Management of Pain After Free Gingival Graft Harvesting		Unknown status	No Results Available	Graft Pain|Gingival Recession	Drug: MEBO ointment|Drug: Hyaluronic Acid gel	Post operative pain: VAS|Color match|wound size	Cairo University	All	21 Years to 62 Years ¬† (Adult)	Phase 1|Phase 2	30	Other	Interventional	Allocation: Randomized|Intervention Model: Parallel Assignment|Masking: Single (Outcomes Assessor)|Primary Purpose: Treatment	170992	2019-02-01	2019-11-01	2020-08-01	November 2, 2018		November 2, 2018			https://ClinicalTrials.gov/show/NCT03728244
64	NCT01174511	Evaluation of A-1 Cool Cream Efficacy for Treatment Atopic Dermatitis		Unknown status	No Results Available	ATOPIC DERMATITIS	Drug: A -1 Cool Cream,Vaselin ointment	Evaluation of A-1 cool treatment by TIS score	Hadassah Medical Organization	All	18 Years and older ¬† (Adult, Older Adult)	Phase 1|Phase 2	30	Other	Interventional	Allocation: Randomized|Intervention Model: Parallel Assignment|Masking: Triple (Participant, Care Provider, Investigator)|Primary Purpose: Supportive Care	0124-10-HMO-ctil	2011-07-01	2012-11-01	2012-11-01	August 3, 2010		July 6, 2011			https://ClinicalTrials.gov/show/NCT01174511
